# Supplementary material for: Multifunctional Protein A Is the Only Viral Protein Required for Nodavirus RNA Replication Crown Formation
Source: Viruses. 2022 Dec 3;14(12):2711. doi: 10.3390/v14122711 (PMC9788154; doi:10.3390/v14122711)
Supplement: Supplementary file 1 [file viruses-14-02711-s001.zip]

Archive with 3 entries (3 files):
- Supplementary Figure S1_den Boon et al_revised.pdf
- Supplementary Movie S1_den Boon et al.avi
- Supplementary Movie S2_den Boon et al.avi
